# Supplementary material for: Diffusion of Alkaline Metals in Two-Dimensional β1-ScSi2N4 and β2-ScSi2N4 Materials: A First-Principles Investigation
Source: Nanomaterials (Basel). 2025 Aug 16;15(16):1268. doi: 10.3390/nano15161268 (PMC12388263; doi:10.3390/nano15161268)
Supplement: Supplementary file 1 [file nanomaterials-15-01268-s001.zip]

Archive with 1 entries (1 files):
- nanomaterials-3797146-supplementary.pdf
